# Supplementary material for: Interspecies Transmission from Pigs to Ferrets of Antigenically Distinct Swine H1 Influenza A Viruses with Reduced Reactivity to Candidate Vaccine Virus Antisera as Measures of Relative Zoonotic Risk
Source: Viruses. 2022 Oct 29;14(11):2398. doi: 10.3390/v14112398 (PMC9698830; doi:10.3390/v14112398)
Supplement: Supplementary file 1 [file viruses-14-02398-s001.zip]

Archive with 1 entries (1 files):
- viruses-1969528-supplementary.pdf
